# Supplementary material for: Remediating Garden Soils: EDTA-Soil Washing and Safe Vegetable Production in Raised Bed Gardens
Source: Toxics. 2022 Oct 29;10(11):652. doi: 10.3390/toxics10110652 (PMC9696853; doi:10.3390/toxics10110652)
Supplement: Supplementary file 1 [file toxics-10-00652-s001.zip]

Archive with 1 entries (1 files):
- toxics-2000489-supplementary.pdf
